# Supplementary material for: Effect of Different Drying Treatments and Sieving on Royal Gala Apple Pomace, a Thickening Agent with Antioxidant Properties
Source: Plants (Basel). 2023 Feb 16;12(4):906. doi: 10.3390/plants12040906 (PMC9967744; doi:10.3390/plants12040906)
Supplement: Supplementary file 1 [file plants-12-00906-s001.zip]

Archive with 1 entries (1 files):
- plants-2187396-supplementary.pdf
